# Supplementary material for: Developing a comprehensive structured program for managing gestational diabetes mellitus and preventing type 2 diabetes mellitus in Chinese women: a multi-method study
Source: Front Endocrinol (Lausanne). 2025 Aug 1;16:1627702. doi: 10.3389/fendo.2025.1627702 (PMC12353735; doi:10.3389/fendo.2025.1627702)
Supplement: Supplementary Figure 1 — PRISMA Flow Diagram. [file DataSheet1.zip]

Archive with 18 entries (18 files):
- Table 8.DOCX
- Table 9.DOCX
- Table 10.docx
- Table 11.pdf
- Table 12.docx
- Table 13.docx
- Table 14.docx
- Table 15.docx
- Table 16.docx
- Image 1.TIF
- Image 2.TIF
- Table 1.DOCX
- Table 2.DOCX
- Table 3.DOCX
- Table 4.XLSX
- Table 5.DOCX
- Table 6.DOCX
- Table 7.DOCX
