# Supplementary material for: Developing a comprehensive structured program for managing gestational diabetes mellitus and preventing type 2 diabetes mellitus in Chinese women: a multi-method study
Source: Front Endocrinol (Lausanne). 2025 Aug 1;16:1627702. doi: 10.3389/fendo.2025.1627702 (PMC12353735; doi:10.3389/fendo.2025.1627702)
Supplement: Supplementary Figure 1 — PRISMA Flow Diagram. [file DataSheet1.zip › Table 4.XLSX]

## Sheet: Sheet1
Supplementary Table 4 The basic characteristics of the included studies in needs analysis.
Number	Author year	Country	Title	Study design	Purpose of study	Data collection method	Study population (sample size)	Characteristics of population	Needs	Preference
1	Draffin et al. 2016	UK	Exploring the needs, concerns and knowledge of women diagnosed with gestational diabetes: A qualitative study	Qualitative study	To explore the concerns, needs, and knowledge of women with GDM.	Focus group (comprising of 2-7 women in each)	Women with GDM, or with a history of GDM in a recent pregnancy (up to 12 months post-natal) (sample size: 19)	Age: 29-43 years, 68% were currently pregnant, 32% were postnatal, BMI (kg/m2, Mean±SD): 27.3±6.9. 47% were white, 16% were Black African, 16% were Pakistani, 11% were Latin American, 5% were Bangladeshi, and 5% were Indian.	Knowledge about GDM (diagnostic criteria, risk factors, near- and long-term effects on mother and child), blood glucose monitoring and recording, hypoglycemic medications, social support from family and friends, strategies to motivate change in poor dietary habits, personalized dietary guidance (choice of fruits, improvement of rice-preferring diets), and physical activity guidance.	No report
2	Oza-Frank et al. 2018	USA	Healthcare Experiences of Low-Income Women with Prior Gestational Diabetes	Qualitative study	To describe the healthcare experiences of a diverse, low-income sample of women with prior GDM, including their suggestions for improving care.	Focus group with participants from each race-ethnic group (mean participants/group = 7.2).	Women with GDM diagnosis within the past 10 years (sample size: not specifically reported, about 86 people)	Ethnicity: African American (mean age: 34 years, current T2DM: 17.6%), Appalachian (mean age: 32 years, current T2DM: 4.2%), and Hispanic (mean age: 34 years, current T2DM: 16.7%).	Actionable and detailed information related to GDM, lifestyle management of GDM, the impact of GDM on mother and baby, health benefits for uninsured people, individualized dietary guidance (based on personal and cultural preferences), coach who can provide supervision and support, social support for family members, healthcare system's emphasis on prevention of T2DM after GDM, relationship between…	A “coach” can be a physician or other health care provider who understands the needs of the community. Dietitians are the best source of information for GDM management.
3	Faal et al.2022	Iran	Psychosocial needs of inpatient women with gestational diabetes mellitus: a qualitative study	Qualitative study	To investigate the psychosocial needs of inpatient mothers with GDM from the joint perspectives of future mothers and healthcare providers	Semi-structured individual interviews	Women with GDM (12), medical staff (8)	Women with GDM: age: 23-49 years, weight: 65-100 kg, education level: 1 elementary, 1 high school,3 bachelor degree, 7 diploma. Medical staff: gender: female, degree: 1 obstetrician, 2 nurses, 2 midwives, 2 masters of Clinical Psychology, and 1 PhD.	Psychological support (to cope with anxiety and worry about the adverse effects of GDM, to cope with worry and guilt about the social consequences associated with GDM such as stigma, criticism from others, especially health care providers), social support (husband, family, peers, health care providers), well-equipped and advanced medical services, specialized psychological consultation, financial…	No report
4	Kolivand et al. 2018	Iran	Self-care Education Needs in Gestational Diabetes Tailored to the Iranian Culture: A Qualitative Content Analysis	Qualitative study	To determine the needs of women as an essential first step to formulate a self-care guide fitting the Iranian culture.	Semi-structured individual interviews	Pregnant women with diabetes (8 were GDM, 5 were type 1 or 2 diabetes), care providers (10)	Pregnant women with diabetes: age: 28-41 years, education: 2 primary, 4 secondary, 3 diploma, 4 bachelor. Care providers : age: 25-54 years, degree: 4 bachelors, 2 masters of science, 3 associate professors, 1 general practitioner.	Diabetes-related knowledge (basics, glucose-lowering medications, management of hypoglycemia), health education (glucose monitoring, insulin injections), dietary guidance (different types of foods, meal separation methods, healthy cooking methods, meal planning), physical activity (importance of exercise during pregnancy, exercise during pregnancy), high-quality and continuous counseling and educ…	Training should be provided in a manner that one is capable of dealing with problems and one's disease.
5	Khooshehchin et al. 2016	Iran	Perceived needs in women with gestational diabetes: A qualitative study	Qualitative study	The present study is aimed at a deeper understanding of women's experiences of gestational diabetes and their perceived needs to inform future lifestyle interventions.	Semi-structured individual interviews	Women with GDM (12)	Age: 25-38 years.	Reliable sources of health information, knowledge about GDM (diagnosis of GDM, adverse effects on mother and child, blood glucose monitoring, methods of using blood glucose meters, insulin injections, treatment and self-management of GDM, effective factors in the development and control of GDM, risk factors for GDM such as old age and overweight, information on postnatal care, postpartum followup…	Type of education: there are different preferences, some prefer face-to-face education, and some prefer pamphlets. Educator: physicians.
6	Sayakhot et al. 2016	Australia	Sources of information on gestational diabetes mellitus, satisfaction with diagnostic process and information provision	Cross-sectional study	To investigate the percentage of the needs and expectations of pregnant women with GDM about the best sources of information on GDM, their satisfaction with the diagnostic process and information provision.	Questionnaire survey	Women with GDM (116)	Mean age: 31.7 years (range 19-43 years). 70.7 % of women were born outside Australia. The most frequent religion was Christian (32.8 %). One-quarter (26.7 %) of women had secondary education only, 25.0 % had a tertiary certificate or diploma, 27.6 % had a bachelor's degree, and 20.0 % had higher qualifications.	No report	With multiple responses allowed, women reported that they required or expected information from their general practitioners (64.2 %), followed by diabetes educator nurses (45.9 %), diabetes support groups (33.9 %), internet (32.1 %), and endocrinologists (19.3 %). The most helpful sources of information were diabetes educator nurses (32.6 %), followed by general practitioners (20.2 %), diabetes s…
7	Alexandra Friedman et al. 2016	USA	Reciprocal Peer Support for Post-partum Patients with Diabetes: A Needs Assessment for the Diabetes Buddy Program	Cross-sectional study	To assess the acceptability of a postpartum peer support program for women with diabetes.	Questionnaire survey	Pregnant or postpartum status, any form of diabetes (type 1diabetes mellitus, type 2 diabetes mellitus, or GDM) (40)	Mean age: 30.7 years.	Peer support.	Types of activities they would like to do with their peers: talking on the phone (77.8%), text messaging (55.6%), in-person (77.8%), group classes (88.3%). Specific activities they would like to do with their peers: attending exercise classes for pregnant women (61.1%), going for a walk/exercise (66.7%), taking their babies for a walk (61.1%), attending a postnatal review (72.2%), dietary classes…
8	Lapolla et al. 2012	Italy	Quality of Life, Wishes, and Needs in Women with Gestational Diabetes: Italian DAWN Pregnancy Study.	Cross-sectional study	To evaluate the wishes and needs of Italian and immigrant women affected by GDM.	Questionnaire survey	Women with GDM (198 Italians and 88 immigrants)	Italians: mean age: 34.2±5 years, education: 72% were university/high school, 28% were primary/middle. Immigrants: 32.5±4 years, education: 24% were university/high school, 76% were primary/middle. The immigrant respondents belonged to as many as 27 different foreign nationalities; the countries of origin with the highest representation were Romania and Morocco, followed by Bangladesh, Albania, a…	Psychological support (to cope with anxiety associated with diabetes diagnosis), dietary advice, physical activity, blood glucose monitoring, safety of insulin therapy, social support (husband, parents, parents-in-law, sisters, friends, social workers), easily accessible consultation with obstetricians/gynecologists and endocrinologists.	Pregnant women were usually comfortable talking to their gynecologist and diabetes specialists.
9	Hewage et al. 2020	Singapore	Barriers to Gestational Diabetes Management and Preferred Interventions for Women With Gestational Diabetes in Singapore: Mixed Methods Study	Mixed method study	To understand the perception of patients and health care providers of the barriers to GDM management and preferred interventions to manage GDM in an Asian setting	Semi-structured interviews+ questionnaire survey	Survey data were collected from 216 women with GDM, and semi-structured interviews were conducted with 15 women and 8 health care providers.	Survey participants: median age: 37 years, 7.6% were Chinese, 73.9% were in full- or part-time employment, and 69.4% were university graduates. Interview participants: age: 31-35 years, most of them were Chinese or Indian, employed full time, with a degree. Health care providers: gender: female, professional qualification: obstetrics and gynecology, diabetes care nurse educator, dietitian.	Knowledge of GDM, psychological support (to cope with the worry and anxiety associated with a diagnosis of GDM), strategies to make it easier to follow dietary and exercise recommendations, dietary guidance, guidance on blood glucose monitoring, guidance on physical activity, social support (family, friends)	80.9% (174/216) of the participants preferred a doctor, nurse, or trained counselor at the GDM clinic to provide them with information and support for GDM management.
10	Cheng et al. 2022	china	Investigation on postpartum outcome and health care of pregnant women with gestational diabetes mellitus	Cross-sectional study	To investigate the 2-year postpartum outcome, health care status, and postpartum health care needs of women with GDM	Questionnaire survey	Women with a history of GDM in a recent pregnancy (up to 2 years post-natal) (191)	Age: 2.6% were less than 24 years old, 73.3% were 24-34 years old, and 24.1% were ≥35 years old. Educational level: 5.8% in junior high school and below, 45.5% in high school/junior college/technical school, 35.1% in bachelor's degree, and 13.6% in master's degree and above.	Extending the duration of postnatal care services, e.g. up to 6 months or even 1 year after delivery. Contents of postpartum health care (from highest to lowest preference): guidance on newborn health care, dietary guidance, exercise guidance, health education for primary caregivers, long-term effects of GDM on mothers and babies, knowledge of GDM, guidance on breastfeeding, knowledge of blood gl…	Postnatal care pathways (from highest to lowest preference): online maternity school courses, pamphlets, WeChat, telephone consultation, lectures organized by health care workers, outpatient consultation, and internet. Postnatal health care information providers (from highest to lowest preference): obstetricians and gynecologists, midwives, community doctors, exercise rehabilitators, dietitians, …
Gestational diabetes mellitus, GDM.
